# Supplementary material for: The prognostic genes model of breast cancer drug resistance based on single-cell sequencing analysis and transcriptome analysis
Source: Clin Exp Med. 2024 May 25;24(1):113. doi: 10.1007/s10238-024-01372-6 (PMC11127859; doi:10.1007/s10238-024-01372-6)
Supplement: Supplementary file 2 — Supplementary file2 (ZIP 3179 KB) [file 10238_2024_1372_MOESM2_ESM.zip]

Archive with 287 entries (284 files):
- Supplementary Material/Drug1/
- Supplementary Material/Drug1/drugSenstivity.AGI-5198.pdf
- Supplementary Material/Drug1/drugSenstivity.Alisertib.pdf
- Supplementary Material/Drug1/drugSenstivity.Alpelisib.pdf
- Supplementary Material/Drug1/drugSenstivity.AMG-319.pdf
- Supplementary Material/Drug1/drugSenstivity.AT13148.pdf
- Supplementary Material/Drug1/drugSenstivity.Axitinib.pdf
- Supplementary Material/Drug1/drugSenstivity.AZ6102.pdf
- Supplementary Material/Drug1/drugSenstivity.AZ960.pdf
- Supplementary Material/Drug1/drugSenstivity.AZD1332.pdf
- Supplementary Material/Drug1/drugSenstivity.AZD2014.pdf
- Supplementary Material/Drug1/drugSenstivity.AZD5153.pdf
- Supplementary Material/Drug1/drugSenstivity.AZD5363.pdf
- Supplementary Material/Drug1/drugSenstivity.AZD5438.pdf
- Supplementary Material/Drug1/drugSenstivity.AZD6482.pdf
- Supplementary Material/Drug1/drugSenstivity.AZD6738.pdf
- Supplementary Material/Drug1/drugSenstivity.AZD7762.pdf
- Supplementary Material/Drug1/drugSenstivity.AZD8055.pdf
- Supplementary Material/Drug1/drugSenstivity.AZD8186.pdf
- Supplementary Material/Drug1/drugSenstivity.BI-2536.pdf
- Supplementary Material/Drug1/drugSenstivity.BMS-536924.pdf
- Supplementary Material/Drug1/drugSenstivity.BMS-754807.pdf
- Supplementary Material/Drug1/drugSenstivity.BPD-00008900.pdf
- Supplementary Material/Drug1/drugSenstivity.Buparlisib.pdf
- Supplementary Material/Drug1/drugSenstivity.Camptothecin.pdf
- Supplementary Material/Drug1/drugSenstivity.CDK9_5038.pdf
- Supplementary Material/Drug1/drugSenstivity.CDK9_5576.pdf
- Supplementary Material/Drug1/drugSenstivity.Cediranib.pdf
- Supplementary Material/Drug1/drugSenstivity.Cisplatin.pdf
- Supplementary Material/Drug1/drugSenstivity.Crizotinib.pdf
- Supplementary Material/Drug1/drugSenstivity.Cytarabine.pdf
- Supplementary Material/Drug1/drugSenstivity.Dabrafenib.pdf
- Supplementary Material/Drug1/drugSenstivity.Dactinomycin.pdf
- Supplementary Material/Drug1/drugSenstivity.Dactolisib.pdf
- Supplementary Material/Drug1/drugSenstivity.Dasatinib.pdf
- Supplementary Material/Drug1/drugSenstivity.Docetaxel.pdf
- Supplementary Material/Drug1/drugSenstivity.Eg5_9814.pdf
- Supplementary Material/Drug1/drugSenstivity.Entinostat.pdf
- Supplementary Material/Drug1/drugSenstivity.Entospletinib.pdf
- Supplementary Material/Drug1/drugSenstivity.Epirubicin.pdf
- Supplementary Material/Drug1/drugSenstivity.EPZ004777.pdf
- Supplementary Material/Drug1/drugSenstivity.ERK_2440.pdf
- Supplementary Material/Drug1/drugSenstivity.ERK_6604.pdf
- Supplementary Material/Drug1/drugSenstivity.Fludarabine.pdf
- Supplementary Material/Drug1/drugSenstivity.Foretinib.pdf
- Supplementary Material/Drug1/drugSenstivity.Gemcitabine.pdf
- Supplementary Material/Drug1/drugSenstivity.GNE-317.pdf
- Supplementary Material/Drug1/drugSenstivity.GSK2606414.pdf
- Supplementary Material/Drug1/drugSenstivity.GSK269962A.pdf
- Supplementary Material/Drug1/drugSenstivity.GSK591.pdf
- Supplementary Material/Drug1/drugSenstivity.IAP_5620.pdf
- Supplementary Material/Drug1/drugSenstivity.I-BET-762.pdf
- Supplementary Material/Drug1/drugSenstivity.IGF1R_3801.pdf
- Supplementary Material/Drug1/drugSenstivity.Irinotecan.pdf
- Supplementary Material/Drug1/drugSenstivity.JAK_8517.pdf
- Supplementary Material/Drug1/drugSenstivity.JAK1_8709.pdf
- Supplementary Material/Drug1/drugSenstivity.KU-55933.pdf
- Supplementary Material/Drug1/drugSenstivity.Leflunomide.pdf
- Supplementary Material/Drug1/drugSenstivity.LJI308.pdf
- Supplementary Material/Drug1/drugSenstivity.MIM1.pdf
- Supplementary Material/Drug1/drugSenstivity.MIRA-1.pdf
- Supplementary Material/Drug1/drugSenstivity.Mirin.pdf
- Supplementary Material/Drug1/drugSenstivity.MK-2206.pdf
- Supplementary Material/Drug1/drugSenstivity.Nelarabine.pdf
- Supplementary Material/Drug1/drugSenstivity.Niraparib.pdf
- Supplementary Material/Drug1/drugSenstivity.NU7441.pdf
- Supplementary Material/Drug1/drugSenstivity.Nutlin-3a (-).pdf
- Supplementary Material/Drug1/drugSenstivity.Obatoclax Mesylate.pdf
- Supplementary Material/Drug1/drugSenstivity.Olaparib.pdf
- Supplementary Material/Drug1/drugSenstivity.OSI-027.pdf
- Supplementary Material/Drug1/drugSenstivity.Oxaliplatin.pdf
- Supplementary Material/Drug1/drugSenstivity.Paclitaxel.pdf
- Supplementary Material/Drug1/drugSenstivity.PAK_5339.pdf
- Supplementary Material/Drug1/drugSenstivity.Palbociclib.pdf
- Supplementary Material/Drug1/drugSenstivity.PCI-34051.pdf
- Supplementary Material/Drug1/drugSenstivity.PD0325901.pdf
- Supplementary Material/Drug1/drugSenstivity.PD173074.pdf
- Supplementary Material/Drug1/drugSenstivity.Pevonedistat.pdf
- Supplementary Material/Drug1/drugSenstivity.PF-4708671.pdf
- Supplementary Material/Drug1/drugSenstivity.PFI3.pdf
- Supplementary Material/Drug1/drugSenstivity.Picolinici-acid.pdf
- Supplementary Material/Drug1/drugSenstivity.Pictilisib.pdf
- Supplementary Material/Drug1/drugSenstivity.PLX-4720.pdf
- Supplementary Material/Drug1/drugSenstivity.Podophyllotoxin bromide.pdf
- Supplementary Material/Drug1/drugSenstivity.PRIMA-1MET.pdf
- Supplementary Material/Drug1/drugSenstivity.PRT062607.pdf
- Supplementary Material/Drug1/drugSenstivity.Pyridostatin.pdf
- Supplementary Material/Drug1/drugSenstivity.Rapamycin.pdf
- Supplementary Material/Drug1/drugSenstivity.Ribociclib.pdf
- Supplementary Material/Drug1/drugSenstivity.Ruxolitinib.pdf
- Supplementary Material/Drug1/drugSenstivity.SB216763.pdf
- Supplementary Material/Drug1/drugSenstivity.SCH772984.pdf
- Supplementary Material/Drug1/drugSenstivity.Selumetinib.pdf
- Supplementary Material/Drug1/drugSenstivity.Staurosporine.pdf
- Supplementary Material/Drug1/drugSenstivity.Talazoparib.pdf
- Supplementary Material/Drug1/drugSenstivity.Taselisib.pdf
- Supplementary Material/Drug1/drugSenstivity.Temozolomide.pdf
- Supplementary Material/Drug1/drugSenstivity.Teniposide.pdf
- Supplementary Material/Drug1/drugSenstivity.Topotecan.pdf
- Supplementary Material/Drug1/drugSenstivity.Tozasertib.pdf
- Supplementary Material/Drug1/drugSenstivity.Trametinib.pdf
- Supplementary Material/Drug1/drugSenstivity.Ulixertinib.pdf
- Supplementary Material/Drug1/drugSenstivity.ULK1_4989.pdf
- Supplementary Material/Drug1/drugSenstivity.Uprosertib.pdf
- Supplementary Material/Drug1/drugSenstivity.VE821.pdf
- Supplementary Material/Drug1/drugSenstivity.Venetoclax.pdf
- Supplementary Material/Drug1/drugSenstivity.Vinblastine.pdf
- Supplementary Material/Drug1/drugSenstivity.Vinorelbine.pdf
- Supplementary Material/Drug1/drugSenstivity.VX-11e.pdf
- Supplementary Material/Drug1/drugSenstivity.WZ4003.pdf
- Supplementary Material/Drug1/drugSenstivity.XAV939.pdf
- Supplementary Material/Drug1/drugSenstivity.YK-4-279.pdf
- Supplementary Material/Drug1/drugSenstivity.ZM447439.pdf
- Supplementary Material/Drug2/
- Supplementary Material/Drug2/drugSenstivity.5-Fluorouracil.pdf
- Supplementary Material/Drug2/drugSenstivity.AGI-5198.pdf
- Supplementary Material/Drug2/drugSenstivity.AGI-6780.pdf
- Supplementary Material/Drug2/drugSenstivity.Alisertib.pdf
- Supplementary Material/Drug2/drugSenstivity.Alpelisib.pdf
- Supplementary Material/Drug2/drugSenstivity.AMG-319.pdf
- Supplementary Material/Drug2/drugSenstivity.AT13148.pdf
- Supplementary Material/Drug2/drugSenstivity.Axitinib.pdf
- Supplementary Material/Drug2/drugSenstivity.AZ6102.pdf
- Supplementary Material/Drug2/drugSenstivity.AZ960.pdf
- Supplementary Material/Drug2/drugSenstivity.AZD1208.pdf
- Supplementary Material/Drug2/drugSenstivity.AZD4547.pdf
- Supplementary Material/Drug2/drugSenstivity.AZD5153.pdf
- Supplementary Material/Drug2/drugSenstivity.AZD5363.pdf
- Supplementary Material/Drug2/drugSenstivity.AZD5438.pdf
- Supplementary Material/Drug2/drugSenstivity.AZD5582.pdf
- Supplementary Material/Drug2/drugSenstivity.AZD5991.pdf
- Supplementary Material/Drug2/drugSenstivity.AZD6482.pdf
- Supplementary Material/Drug2/drugSenstivity.AZD6738.pdf
- Supplementary Material/Drug2/drugSenstivity.AZD7762.pdf
- Supplementary Material/Drug2/drugSenstivity.AZD8055.pdf
- Supplementary Material/Drug2/drugSenstivity.AZD8186.pdf
- Supplementary Material/Drug2/drugSenstivity.BDP-00009066.pdf
- Supplementary Material/Drug2/drugSenstivity.BI-2536.pdf
- Supplementary Material/Drug2/drugSenstivity.BIBR-1532.pdf
- Supplementary Material/Drug2/drugSenstivity.BMS-345541.pdf
- Supplementary Material/Drug2/drugSenstivity.BMS-536924.pdf
- Supplementary Material/Drug2/drugSenstivity.BMS-754807.pdf
- Supplementary Material/Drug2/drugSenstivity.BPD-00008900.pdf
- Supplementary Material/Drug2/drugSenstivity.Buparlisib.pdf
- Supplementary Material/Drug2/drugSenstivity.Carmustine.pdf
- Supplementary Material/Drug2/drugSenstivity.CDK9_5038.pdf
- Supplementary Material/Drug2/drugSenstivity.CDK9_5576.pdf
- Supplementary Material/Drug2/drugSenstivity.Cisplatin.pdf
- Supplementary Material/Drug2/drugSenstivity.Crizotinib.pdf
- Supplementary Material/Drug2/drugSenstivity.Cyclophosphamide.pdf
- Supplementary Material/Drug2/drugSenstivity.Cytarabine.pdf
- Supplementary Material/Drug2/drugSenstivity.CZC24832.pdf
- Supplementary Material/Drug2/drugSenstivity.Dactinomycin.pdf
- Supplementary Material/Drug2/drugSenstivity.Dactolisib.pdf
- Supplementary Material/Drug2/drugSenstivity.Dasatinib.pdf
- Supplementary Material/Drug2/drugSenstivity.Dinaciclib.pdf
- Supplementary Material/Drug2/drugSenstivity.Docetaxel.pdf
- Supplementary Material/Drug2/drugSenstivity.Doramapimod.pdf
- Supplementary Material/Drug2/drugSenstivity.Eg5_9814.pdf
- Supplementary Material/Drug2/drugSenstivity.Entinostat.pdf
- Supplementary Material/Drug2/drugSenstivity.Entospletinib.pdf
- Supplementary Material/Drug2/drugSenstivity.EPZ004777.pdf
- Supplementary Material/Drug2/drugSenstivity.EPZ5676.pdf
- Supplementary Material/Drug2/drugSenstivity.ERK_6604.pdf
- Supplementary Material/Drug2/drugSenstivity.Erlotinib.pdf
- Supplementary Material/Drug2/drugSenstivity.Fludarabine.pdf
- Supplementary Material/Drug2/drugSenstivity.Foretinib.pdf
- Supplementary Material/Drug2/drugSenstivity.Fulvestrant.pdf
- Supplementary Material/Drug2/drugSenstivity.GDC0810.pdf
- Supplementary Material/Drug2/drugSenstivity.Gefitinib.pdf
- Supplementary Material/Drug2/drugSenstivity.Gemcitabine.pdf
- Supplementary Material/Drug2/drugSenstivity.GNE-317.pdf
- Supplementary Material/Drug2/drugSenstivity.GSK2578215A.pdf
- Supplementary Material/Drug2/drugSenstivity.GSK2606414.pdf
- Supplementary Material/Drug2/drugSenstivity.GSK269962A.pdf
- Supplementary Material/Drug2/drugSenstivity.GSK343.pdf
- Supplementary Material/Drug2/drugSenstivity.GSK591.pdf
- Supplementary Material/Drug2/drugSenstivity.IAP_5620.pdf
- Supplementary Material/Drug2/drugSenstivity.I-BET-762.pdf
- Supplementary Material/Drug2/drugSenstivity.I-BRD9.pdf
- Supplementary Material/Drug2/drugSenstivity.IGF1R_3801.pdf
- Supplementary Material/Drug2/drugSenstivity.IRAK4_4710.pdf
- Supplementary Material/Drug2/drugSenstivity.Irinotecan.pdf
- Supplementary Material/Drug2/drugSenstivity.IWP-2.pdf
- Supplementary Material/Drug2/drugSenstivity.JAK_8517.pdf
- Supplementary Material/Drug2/drugSenstivity.JAK1_8709.pdf
- Supplementary Material/Drug2/drugSenstivity.KRAS (G12C) Inhibitor-12.pdf
- Supplementary Material/Drug2/drugSenstivity.KU-55933.pdf
- Supplementary Material/Drug2/drugSenstivity.Leflunomide.pdf
- Supplementary Material/Drug2/drugSenstivity.LGK974.pdf
- Supplementary Material/Drug2/drugSenstivity.LJI308.pdf
- Supplementary Material/Drug2/drugSenstivity.Luminespib.pdf
- Supplementary Material/Drug2/drugSenstivity.MG-132.pdf
- Supplementary Material/Drug2/drugSenstivity.MIM1.pdf
- Supplementary Material/Drug2/drugSenstivity.MIRA-1.pdf
- Supplementary Material/Drug2/drugSenstivity.Mirin.pdf
- Supplementary Material/Drug2/drugSenstivity.Mitoxantrone.pdf
- Supplementary Material/Drug2/drugSenstivity.MK-1775.pdf
- Supplementary Material/Drug2/drugSenstivity.MK-8776.pdf
- Supplementary Material/Drug2/drugSenstivity.ML323.pdf
- Supplementary Material/Drug2/drugSenstivity.MN-64.pdf
- Supplementary Material/Drug2/drugSenstivity.Navitoclax.pdf
- Supplementary Material/Drug2/drugSenstivity.Nelarabine.pdf
- Supplementary Material/Drug2/drugSenstivity.Niraparib.pdf
- Supplementary Material/Drug2/drugSenstivity.NVP-ADW742.pdf
- Supplementary Material/Drug2/drugSenstivity.Obatoclax Mesylate.pdf
- Supplementary Material/Drug2/drugSenstivity.Olaparib.pdf
- Supplementary Material/Drug2/drugSenstivity.OSI-027.pdf
- Supplementary Material/Drug2/drugSenstivity.OTX015.pdf
- Supplementary Material/Drug2/drugSenstivity.PAK_5339.pdf
- Supplementary Material/Drug2/drugSenstivity.Palbociclib.pdf
- Supplementary Material/Drug2/drugSenstivity.PCI-34051.pdf
- Supplementary Material/Drug2/drugSenstivity.PD0325901.pdf
- Supplementary Material/Drug2/drugSenstivity.PD173074.pdf
- Supplementary Material/Drug2/drugSenstivity.Pevonedistat.pdf
- Supplementary Material/Drug2/drugSenstivity.PF-4708671.pdf
- Supplementary Material/Drug2/drugSenstivity.PFI3.pdf
- Supplementary Material/Drug2/drugSenstivity.Picolinici-acid.pdf
- Supplementary Material/Drug2/drugSenstivity.Pictilisib.pdf
- Supplementary Material/Drug2/drugSenstivity.PLX-4720.pdf
- Supplementary Material/Drug2/drugSenstivity.Podophyllotoxin bromide.pdf
- Supplementary Material/Drug2/drugSenstivity.PRT062607.pdf
- Supplementary Material/Drug2/drugSenstivity.Pyridostatin.pdf
- Supplementary Material/Drug2/drugSenstivity.Rapamycin.pdf
- Supplementary Material/Drug2/drugSenstivity.Ribociclib.pdf
- Supplementary Material/Drug2/drugSenstivity.Ruxolitinib.pdf
- Supplementary Material/Drug2/drugSenstivity.RVX-208.pdf
- Supplementary Material/Drug2/drugSenstivity.Sabutoclax.pdf
- Supplementary Material/Drug2/drugSenstivity.Savolitinib.pdf
- Supplementary Material/Drug2/drugSenstivity.SB216763.pdf
- Supplementary Material/Drug2/drugSenstivity.SB505124.pdf
- Supplementary Material/Drug2/drugSenstivity.SCH772984.pdf
- Supplementary Material/Drug2/drugSenstivity.Selumetinib.pdf
- Supplementary Material/Drug2/drugSenstivity.Sorafenib.pdf
- Supplementary Material/Drug2/drugSenstivity.Staurosporine.pdf
- Supplementary Material/Drug2/drugSenstivity.Talazoparib.pdf
- Supplementary Material/Drug2/drugSenstivity.Tamoxifen.pdf
- Supplementary Material/Drug2/drugSenstivity.Taselisib.pdf
- Supplementary Material/Drug2/drugSenstivity.Telomerase Inhibitor IX.pdf
- Supplementary Material/Drug2/drugSenstivity.Temozolomide.pdf
- Supplementary Material/Drug2/drugSenstivity.Teniposide.pdf
- Supplementary Material/Drug2/drugSenstivity.Topotecan.pdf
- Supplementary Material/Drug2/drugSenstivity.Tozasertib.pdf
- Supplementary Material/Drug2/drugSenstivity.Trametinib.pdf
- Supplementary Material/Drug2/drugSenstivity.Ulixertinib.pdf
- Supplementary Material/Drug2/drugSenstivity.ULK1_4989.pdf
- Supplementary Material/Drug2/drugSenstivity.VE821.pdf
- Supplementary Material/Drug2/drugSenstivity.VE-822.pdf
- Supplementary Material/Drug2/drugSenstivity.Venetoclax.pdf
- Supplementary Material/Drug2/drugSenstivity.Vinblastine.pdf
- Supplementary Material/Drug2/drugSenstivity.Vincristine.pdf
- Supplementary Material/Drug2/drugSenstivity.Vinorelbine.pdf
- Supplementary Material/Drug2/drugSenstivity.Vorinostat.pdf
- Supplementary Material/Drug2/drugSenstivity.VSP34_8731.pdf
- Supplementary Material/Drug2/drugSenstivity.VX-11e.pdf
- Supplementary Material/Drug2/drugSenstivity.Wee1 Inhibitor.pdf
- Supplementary Material/Drug2/drugSenstivity.WEHI-539.pdf
- Supplementary Material/Drug2/drugSenstivity.WIKI4.pdf
- Supplementary Material/Drug2/drugSenstivity.Wnt-C59.pdf
- Supplementary Material/Drug2/drugSenstivity.WZ4003.pdf
- Supplementary Material/Drug2/drugSenstivity.XAV939.pdf
- Supplementary Material/Drug2/drugSenstivity.YK-4-279.pdf
- Supplementary Material/Drug2/drugSenstivity.ZM447439.pdf
- Supplementary Material/Drug2/drugSenstivity.Zoledronate.pdf
- Supplementary Material/gene.csv
- Supplementary Material/GSE163882_diff.xls
- Supplementary Material/Immune/
- Supplementary Material/Immune/cor.APC_co_inhibition.pdf
- Supplementary Material/Immune/cor.APC_co_stimulation.pdf
- Supplementary Material/Immune/cor.CCR.pdf
- Supplementary Material/Immune/cor.Check-point.pdf
- Supplementary Material/Immune/cor.Cytolytic_activity.pdf
- Supplementary Material/Immune/cor.HLA.pdf
- Supplementary Material/Immune/cor.iDCs.pdf
- Supplementary Material/Immune/cor.Inflammation-promoting.pdf
- Supplementary Material/Immune/cor.Macrophages.pdf
- Supplementary Material/Immune/cor.Mast_cells.pdf
- Supplementary Material/Immune/cor.MHC_class_I.pdf
- Supplementary Material/Immune/cor.Neutrophils.pdf
- Supplementary Material/Immune/cor.Parainflammation.pdf
- Supplementary Material/Immune/cor.pDCs.pdf
- Supplementary Material/Immune/cor.Th1_cells.pdf
- Supplementary Material/Immune/cor.Th2_cells.pdf
- Supplementary Material/Immune/cor.TIL.pdf
- Supplementary Material/Immune/cor.Treg.pdf
- Supplementary Material/Immune/cor.Type_I_IFN_Reponse.pdf
- Supplementary Material/Immune/cor.Type_II_IFN_Reponse.pdf
